# Supplementary material for: Electrospun Fibers from Biobased and Recycled Materials for Indoor Air Quality Enhancement
Source: Molecules. 2025 Mar 8;30(6):1214. doi: 10.3390/molecules30061214 (PMC11946092; doi:10.3390/molecules30061214)
Supplement: Supplementary file 1 [file molecules-30-01214-s001.zip]

Archive with 1 entries (1 files):
- molecules-3430751-supplementary.pdf
